# Supplementary material for: Effects of Zearalenone on Apoptosis and Copper Accumulation of Goat Granulosa Cells In Vitro
Source: Biology (Basel). 2023 Jan 9;12(1):100. doi: 10.3390/biology12010100 (PMC9856194; doi:10.3390/biology12010100)
Supplement: Supplementary file 1 [file biology-12-00100-s001.zip]

Archive with 28 entries (28 files):
- actb.tif
- actb2.tif
- actb3.tif
- actb4.tif
- actb5.tif
- actb6.tif
- actb7.tif
- actb8.tif
- atb7b.tif
- atp7a.tif
- bax.tif
- bcl-2.tif
- biology-2104355-supplementary proofdone.pdf
- caspase3.tif
- caspase9.tif
- CAT.tif
- ccnd1.tif
- cdk4.tif
- cdk6.jpg
- cyp11a1.tif
- cyp19a1.tif
- hsp70.tif
- mt2a.tif
- p53.tif
- pcna.tif
- slc31a1.tif
- sod2.tif
- tubulin.tif
